# Supplementary material for: The medial occipital longitudinal tract supports early stage encoding of visuospatial information
Source: Commun Biol. 2022 Apr 5;5:318. doi: 10.1038/s42003-022-03265-4 (PMC8983765; doi:10.1038/s42003-022-03265-4)
Supplement: Supplementary file 3 — Supplementary Data 1 [file 42003_2022_3265_MOESM3_ESM.xlsx]

## Sheet: Figure1_Data_LH
MNI_Y_COORDS_LH	DENS_FROM_EVC_LH	DENS_FROM_RSC_LH		MNI_Y_COORDS_RH	DENS_FROM_EVC_RH	DENS_FROM_RSC_RH
-69.5	0.591402	0.0979601		-68.5	0.891082	0.12482
-68.5	0.680598	0.120534		-67.5	0.863918	0.127489
-67.5	0.624407	0.121611		-66.5	0.864898	0.138846
-66.5	0.620763	0.126142		-65.5	0.863379	0.150671
-65.5	0.579189	0.125524		-64.5	0.879084	0.164054
-64.5	0.538703	0.129402		-63.5	0.886246	0.177544
-63.5	0.543929	0.136208		-62.5	0.887781	0.192513
-62.5	0.560225	0.152908		-61.5	0.868172	0.19527
-61.5	0.594215	0.167107		-60.5	0.86182	0.207863
-60.5	0.640207	0.183282		-59.5	0.857357	0.214359
-59.5	0.676523	0.189577		-58.5	0.846336	0.222904
-58.5	0.711408	0.198407		-57.5	0.863923	0.221657
-57.5	0.784233	0.208868		-56.5	0.884435	0.229349
-56.5	0.794278	0.217987		-55.5	0.914781	0.224797
-55.5	0.885493	0.2678		-54.5	0.926458	0.215214
-54.5	0.903641	0.283969		-53.5	0.94391	0.213158
-53.5	0.986926	0.366145		-52.5	0.976987	0.224784
-52.5	0.951537	0.389013		-51.5	0.978357	0.223638
-51.5	1	0.47261		-50.5	0.993667	0.240233
-50.5	0.908898	0.47552		-49.5	0.994505	0.271419
-49.5	0.926646	0.660335		-48.5	1	0.294228
-48.5	0.831342	0.714305		-47.5	0.968795	0.371949
-47.5	0.830974	0.845587		-46.5	0.979288	0.516142
-46.5	0.802527	0.923581		-45.5	0.939338	0.638831
-45.5	0.812459	1		-44.5	0.955602	0.779372
-44.5	0.782142	0.970885		-43.5	0.927871	0.89124
-43.5	0.745982	0.950068		-42.5	0.947913	0.99815
-42.5	0.733451	0.943222		-41.5	0.921428	0.974147
-41.5	0.662743	0.86535		-40.5	0.886264	1
-40.5	0.596631	0.862067		-39.5	0.776561	0.936632
-39.5	0.495447	0.747433		-38.5	0.66952	0.86374
-38.5	0.438887	0.704568		-37.5	0.517062	0.759461
-37.5	0.330333	0.612658		-36.5	0.395087	0.69923
-36.5	0.251802	0.57485		-35.5	0.291471	0.585579
-35.5	0.194322	0.516351		-34.5	0.22778	0.537531
-34.5	0.16473	0.496063		-33.5	0.198819	0.527615
-33.5	0.140291	0.46192		-32.5	0.174417	0.488695
-32.5	0.127997	0.43528		-31.5	0.160525	0.476268
-31.5	0.123104	0.422197		-30.5	0.152731	0.47027
-30.5	0.117035	0.393529		-29.5	0.14784	0.461428
-29.5	0.117557	0.400844		-28.5	0.145873	0.463528
-28.5	0.112751	0.396525		-27.5	0.134918	0.458171
-27.5	0.110337	0.401344		-26.5	0.130943	0.460201
-26.5	0.103932	0.401757		-25.5	0.122821	0.465483
-25.5	0.100647	0.403527		-24.5	0.120745	0.470285
-24.5	0.0926763	0.39702		-23.5	0.11286	0.469144
-23.5	0.0899426	0.401658		-22.5	0.11231	0.477726
-22.5	0.0869478	0.40838		-21.5	0.110853	0.484276
-21.5	0.0853813	0.402766		-20.5	0.11471	0.490463
-20.5	0.0832172	0.414405		-19.5	0.116893	0.507146
-19.5	0.0834624	0.431724		-18.5	0.119587	0.519177
-18.5	0.084498	0.442745		-17.5	0.124857	0.548517
-17.5	0.0866006	0.468223		-16.5	0.129933	0.583849
-16.5	0.0916511	0.514282		-15.5	0.130286	0.590421
-15.5	0.0896143	0.530494		-14.5	0.137958	0.615153
-14.5	0.0958807	0.568709		-13.5	0.14677	0.621942
-13.5	0.102324	0.596781		-12.5	0.157264	0.637502
-12.5	0.112401	0.61564		-11.5	0.173977	0.628998
-11.5	0.124838	0.636697		-10.5	0.193653	0.639449
-10.5	0.156405	0.656572		-9.5	0.206861	0.633568
-9.5	0.175804	0.639098		-8.5	0.223009	0.662159
-8.5	0.218812	0.669694		-7.5	0.235634	0.653243
-7.5	0.24403	0.658715		-6.5	0.227499	0.651665
-6.5	0.233675	0.63508		-5.5	0.225966	0.651726
-5.5	0.230984	0.661255		-4.5	0.229904	0.671301
-4.5	0.228527	0.671001		-3.5	0.225297	0.674552
-3.5	0.199899	0.692738		-2.5	0.229888	0.697004
-2.5	0.199167	0.743923		-1.5	0.247556	0.720221
-1.5	0.22301	0.809115		-0.5	0.262285	0.739389
-0.5	0.237796	0.815984		0.5	0.266752	0.723769
0.5	0.260659	0.849591		1.5	0.272876	0.680932
1.5	0.277802	0.812067		2.5	0.264163	0.621057
2.5	0.259704	0.720248		3.5	0.253361	0.560672
3.5	0.268508	0.684233		4.5	0.221969	0.472286
4.5	0.262179	0.646333		5.5	0.198978	0.404486
5.5	0.239294	0.588128		6.5	0.185888	0.377216
6.5	0.25883	0.617498		7.5	0.161498	0.321335
				8.5	0.195002	0.389359
