# Supplementary material for: The medial occipital longitudinal tract supports early stage encoding of visuospatial information
Source: Commun Biol. 2022 Apr 5;5:318. doi: 10.1038/s42003-022-03265-4 (PMC8983765; doi:10.1038/s42003-022-03265-4)
Supplement: Supplementary file 4 — Supplementary Data 2 [file 42003_2022_3265_MOESM4_ESM.xlsx]

## Sheet: Sheet1
PCA_Component	Variance_Explained_LH	Variance_Explained_RH		N_Clusters	SSIndex_LH	SSIndex_RH
1	59.899	55.1931		1	0	0
2	20.1105	23.684		2	1.2659	1.3659
3	9.0754	10.9215		3	2.7085	3.0066
4	3.4014	2.9316		4	2.5891	2.5528
5	2.2471	1.7838		5	2.1666	1.9983
6	0.9538	1.1595		6	1.8863	1.7401
7	0.6929	0.7591		7	2.151	1.9725
8	0.4862	0.6155		8	2.2225	1.9985
9	0.371	0.3402		9	2.223	2.2232
10	0.2685	0.2783		10	2.131	2.1733
11	0.2406	0.2241		11	2.0892	2.3197
12	0.1771	0.1704		12	2.2131	2.1792
13	0.1609	0.1464		13	2.1672	2.0507
14	0.1366	0.1125		14	2.1443	2.1143
15	0.0915	0.0916		15	2.0872	2.0949
16	0.0844	0.087		16	2.0416	2.054
17	0.0828	0.0782		17	2.0288	2.1851
18	0.0706	0.0699		18	2.0054	2.1232
19	0.0684	0.0664		19	1.9823	2.097
20	0.0525	0.0519		20	1.9206	2.0949
				21	1.8961	2.1372
				22	1.9928	2.0163
				23	2.04	2.0482
				24	2.0515	2.1601
				25	2.0313	2.1833
