# Supplementary material for: The medial occipital longitudinal tract supports early stage encoding of visuospatial information
Source: Commun Biol. 2022 Apr 5;5:318. doi: 10.1038/s42003-022-03265-4 (PMC8983765; doi:10.1038/s42003-022-03265-4)
Supplement: Supplementary file 5 — Supplementary Data 3 [file 42003_2022_3265_MOESM5_ESM.xlsx]

## Sheet: Figure4_Data_LH
MNI_Y_COORD_LH	ENCODING_LH	RETRIEVAL_LH		MNI_Y_COORD_RH	ENCODING_RH	RETRIEVAL_RH
-62	0	0		-61	0	0
-60	0	0		-59	2.12534	0
-58	0.938909	0		-57	2.3316	0
-56	1.45819	0.000464019		-55	3.25791	0
-54	2.20865	0.221812		-53	3.63867	0.00563799
-52	3.01512	1.11178		-51	4.478	0.134646
-50	3.54759	2.22675		-49	5.17269	0.930626
-48	4.27806	3.40699		-47	6.14212	1.80788
-46	5.31506	4.73127		-45	6.63009	2.86155
-44	6.22067	6.00944		-43	7.05301	3.9072
-42	7.14687	6.63644		-41	7.19596	4.84044
-40	8.24171	7.2354		-39	7.45907	5.27867
-38	8.66339	7.58489		-37	7.30901	5.31122
