# Supplementary material for: The medial occipital longitudinal tract supports early stage encoding of visuospatial information
Source: Commun Biol. 2022 Apr 5;5:318. doi: 10.1038/s42003-022-03265-4 (PMC8983765; doi:10.1038/s42003-022-03265-4)
Supplement: Supplementary file 6 — Supplementary Data 4 [file 42003_2022_3265_MOESM6_ESM.xlsx]

## Sheet: Sheet1
MOLT_DLH_volume	MOLT_DLH_area	MOLT_DLH_hmoa	MOLT_VLH_volume	MOLT_VLH_area	MOLT_VLH_hmoa	MOLT_DRH_volume	MOLT_DRH_area	MOLT_DRH_hmoa	MOLT_VRH_volume	MOLT_VRH_area	MOLT_VRH_hmoa
1.6543	340.321	0.0156872	5.72266	2166.39	0.0122267	3.38672	1297.51	0.0145046	4.4668	2194.97	0.00975658
3.93945	1424.64	0.0143442	10.9199	3556.76	0.00933211	4.91016	1628.85	0.0156777	12.5703	3358.99	0.00925582
2.55664	1107.37	0.0100308	8.27344	2696.46	0.00964102	1.77344	1160.59	0.0102322	7.38281	2700.14	0.0102384
4.58203	1477.22	0.0160242	8.69336	3610.26	0.0126955	3.99219	1917.42	0.0136825	10.6562	3832.05	0.0121756
2.88086	710.041	0.0123146	10.0801	2784.07	0.00872652	3.22461	1187.05	0.0130524	11.6641	2487.12	0.0100638
2.60156	859.481	0.0140702	8.91406	3013.59	0.0105056	4.42383	1609.35	0.0140077	10.3613	2850.33	0.0126131
3.00195	1291.67	0.0108072	5.20898	2145.21	0.00985533	2.16602	1215.65	0.0149974	6.02734	2208.92	0.0114195
2.86523	1276.71	0.0153955	4.41211	2388.65	0.0115422	4.48633	2101.89	0.0146418	7.86914	3167.33	0.0115858
3.12305	802.851	0.0150304	7.2832	2792.87	0.0104613	5.80859	1580.46	0.0147027	7.03125	3048.2	0.0106254
5.42969	1476.82	0.0150312	7.70312	2950.82	0.00963677	5.0957	1618.81	0.012422	12.875	3938.45	0.0116761
1.0625	818.631	0.0130804	7.53711	3072.2	0.0113983	3.67969	1987.96	0.0125625	7.04297	3007.66	0.0112412
3.27539	825.207	0.0115624	5.67383	2180.06	0.008526	2.03125	1141.09	0.0111493	7.1875	2288.4	0.00936599
6.10938	2123.24	0.0156493	10.2617	3698.25	0.0106945	1.77148	507.845	0.0149384	12.6113	3514.61	0.0104813
2.75	860.46	0.0113932	5.24414	2839.95	0.00956031	6.77344	3092.47	0.014401	9.89844	2760.74	0.00977179
3.06445	1092.56	0.0132468	6.59375	2907.02	0.00924965	1.38477	668.731	0.0171593	9.08789	2525.81	0.00995374
-999	-999	-999	3.35547	1655.09	0.00870651	5.89844	1780.04	0.0140165	6.30273	2619.72	0.00996469
5.75	1666.82	0.0139255	11.8613	3240.16	0.00911146	4.9707	1685.76	0.0167083	12.3164	2460.3	0.00909834
0.791016	467.389	0.0153832	6.85547	1979.32	0.00904408	3	1431.76	0.0146705	9.64258	2649.75	0.00986831
5.32812	2140.11	0.0156121	7.09766	2161.85	0.00943204	3.14648	1119.66	0.0208112	9.86523	2755.38	0.0118168
5.42578	1801.93	0.0188416	9.98242	3966.79	0.0103355	3.29102	1416.96	0.0159421	13.5273	4353.78	0.011061
3.55078	1473.18	0.0132869	5.10742	1964.67	0.00860346	5.07422	2469.42	0.0145348	10.7891	3527.9	0.0112552
1.41602	628.29	0.0150347	5.86914	2155.37	0.00898734	3.16797	1483.14	0.0156563	8.21484	3053.91	0.0108118
3.45117	1353.89	0.0159388	7.27344	2707.86	0.0105333	4.52344	1774.62	0.0157266	8.42188	2895.87	0.0117712
4.37695	1194.13	0.0169293	10.2617	3772.63	0.00993359	4.76758	1202.09	0.0160266	12.4453	3722.15	0.0108576
7.50586	1599.51	0.0204008	10.9375	3172.11	0.0110052	7.20312	2060.06	0.0191274	9.01562	2710.14	0.0108428
2.27539	1225.78	0.0132857	4.53711	1795.98	0.00980922	2.00391	723.979	0.0138354	7.92578	2138.3	0.00969002
4.34375	1368.03	0.0155908	9.77734	2554.81	0.00975014	3.83203	1413.55	0.014555	11.5332	2737.9	0.00903983
3.77734	1722.46	0.0134043	8.98438	3230.57	0.00953123	3.75586	1828.67	0.0151404	14.5352	4198.98	0.0118145
2.58398	882.826	0.0150824	8.87891	3263.74	0.0107408	1.95703	1036.64	0.012247	9.48047	2845.75	0.0100223
5.27344	1825.32	0.0182045	9.94336	3013.82	0.00991201	4.32227	1178.91	0.0163828	13.6094	3920.17	0.0117001
2.16016	596.152	0.0128965	8.36914	2847.31	0.00960517	4.80469	1758.33	0.0141644	9.13281	2417.8	0.0104246
2.59766	1168.38	0.0124541	7.91992	2836.83	0.00902318	4.35938	1628.18	0.0143278	7.88672	2881.79	0.010024
5.44531	1128.81	0.0167609	5.66016	2414.86	0.00963153	4.21875	1288.45	0.0169235	8.03906	3017.89	0.0103721
6.1875	1659.39	0.0159834	11.6074	2620.64	0.00986973	5.52734	1479.95	0.0150129	16.6719	3423.67	0.0114939
4.98242	1484.23	0.0207992	6.45312	2476.99	0.011643	4.75391	1996.93	0.0163602	9.09961	2866.16	0.00959692
2.84961	1310.32	0.0140889	5.70508	2646.54	0.0104387	4.8418	1371.35	0.0154055	6.22852	2073.11	0.00858122
1.91016	834.065	0.0129398	5.69922	1874.86	0.00945984	3.41602	1109.25	0.0161612	5.96289	2283.14	0.0117627
5.95703	2446.61	0.0158457	7.25	2906.46	0.00992457	6.08203	2007.61	0.0136619	10.0898	3409.06	0.0102834
2.08008	886.725	0.014228	7.89844	3156.81	0.0120992	4.25781	1463.08	0.0158229	11.7148	3066.4	0.0140242
1.8125	367.174	0.0176391	5.1543	2528.01	0.010288	2.0918	808.393	0.0158055	7.55859	2783.3	0.0122942
3.35938	641.001	0.0151124	2.48633	1748.21	0.0102755	3.43945	830.126	0.0153002	9.67188	3237.13	0.012529
2.1582	787.476	0.0144289	5.5957	2303.71	0.00893684	3.37695	1634.27	0.0135529	9.64648	3094.49	0.0126787
1.66797	778.951	0.0134789	13.3418	3578.32	0.0102972	3.42969	1343.23	0.0121993	11.5859	3268.87	0.00960722
0.753906	380.891	0.0150561	6.92969	2885.31	0.0098789	5.78711	1863.03	0.013093	9.4707	3102.35	0.00956183
0.757812	657.385	0.0126056	4.01758	2015.76	0.0111061	1.31445	887.636	0.0110263	7.51758	3023.18	0.00983392
4.11133	1194.37	0.0136421	6.23828	2512.97	0.00977017	4.9375	1702.28	0.0143008	11.9375	3674.47	0.0110808
3.72461	740.742	0.0184907	3.78516	2242.03	0.00952759	2.10156	646.65	0.0152702	6.06445	1790.54	0.00846789
1.27148	834.713	0.0100527	9.125	2883.1	0.0098222	2.05078	811.536	0.0120545	10.0625	2899.97	0.0106045
2.53906	1052.57	0.0136447	5.71094	2442.73	0.00943064	4.9707	2094.22	0.012364	7.36914	2737.86	0.00997296
4.48242	1412.38	0.0178254	7.35938	3087.1	0.0109851	1.78125	791.83	0.0182308	10.6445	3322.07	0.0122934
2.9707	1014.72	0.0141698	7.02148	2403.6	0.00890709	3.92188	1743.85	0.0146647	5.76758	2199.92	0.00965498
2.04883	1033.25	0.0141427	7.2168	2688.28	0.00937624	4.62891	1488.63	0.0167311	5.78516	2856.78	0.010659
3.39258	638.496	0.0201602	6.23047	2748.44	0.0104516	0.970703	328.101	0.0217708	7.08008	2926.44	0.00918425
3.15039	1326.22	0.0133167	9.83984	3361.79	0.0110039	1.80273	667.883	0.0144592	10.2656	2909.3	0.0127453
5.96484	1198.32	0.0185418	10.5605	3061.61	0.0109046	4.20898	758.029	0.0170549	7.9082	1884.3	0.00896231
4.87109	1165.83	0.0137817	9.82031	2805.77	0.00868483	1.56836	1041.77	0.0134036	15.332	3501.4	0.00952433
3.63477	1500.69	0.0155993	8.05664	2381	0.00910316	1.48242	790.208	0.013012	9.58984	2611.47	0.00992633
2.01758	1043.02	0.0135095	8.3125	2806.7	0.00992414	2.86133	1089.09	0.0169869	12.4043	3177.12	0.0112593
0.632812	277.028	0.0155998	6.5918	2281.74	0.00930227	2.72266	1017.26	0.0133899	7.16016	2372.97	0.0100945
5.28516	1585.87	0.018364	5.68945	2580.11	0.0112287	6.69336	2155.02	0.0211315	8.09766	3242.99	0.013238
2.69141	868.469	0.0114762	8.74023	2644.23	0.0108512	7.48828	2239.06	0.0194178	10.2207	3390.42	0.0123812
4.83398	1602.94	0.0183099	6.87305	2186.3	0.00933056	3.42188	1913.98	0.0135501	7.49219	2409.79	0.0116075
2.18945	784.116	0.0147689	6.63086	2684.21	0.0113931	2.6543	832.282	0.0144911	8.20508	3081.78	0.0100836
3.60352	1493.58	0.0141478	8.50586	2751.28	0.01059	4.16016	1755.4	0.0129269	9.50977	3245.47	0.00917075
0.216797	82.1733	0.0107511	10.7988	3196.15	0.0114194	3.19336	1140.04	0.0137945	11.3984	3461.8	0.0106106
1.16992	793.726	0.0169288	5.83984	3083.71	0.011315	6.30664	2821.52	0.0172765	13.4727	4367.75	0.0122487
0.0976562	94.9715	0.0144488	4.8418	2400.26	0.0109665	3.57617	1579.94	0.014636	6.61328	1887.44	0.00962089
8.13867	1967.81	0.0173335	11.1719	2965.06	0.00992455	6.58398	1809.38	0.0177963	13.0078	2937.72	0.0112536
1.28125	883.609	0.0111723	3.60156	2187.41	0.00925801	4.50195	1729.06	0.0147419	10.5996	2613.34	0.0105893
0.462891	338.683	0.0139156	4.63867	2314.66	0.00940376	4.38672	1511.1	0.0135897	7.27344	2202.34	0.0102137
6.26953	1275.88	0.016445	9.95508	3523.09	0.0110794	9.29883	1559.81	0.0164633	9.82227	3120.99	0.0104485
3.12695	1064.17	0.0151319	4.92188	2428.31	0.00961371	0.300781	350.963	0.0133381	15.1172	3709.22	0.010884
1.55078	1142.92	0.0115798	8.11523	2589.96	0.0135751	2.94141	1522.82	0.012258	13.0273	3397.42	0.0120513
2.87695	904.404	0.013088	6.91602	2838.16	0.00968962	3.87305	1265.22	0.0137801	10.7852	3283.94	0.00937674
3.85938	1055.19	0.0207898	6.16211	2832.99	0.00899543	4.49609	1994.2	0.0183459	9.63672	3391.37	0.0119633
2.67383	1081.1	0.0178676	7.1543	2657.7	0.0100274	1.2832	824.654	0.014968	10.6758	3034.51	0.0105812
1.58398	861.209	0.0132037	5.23438	2015.21	0.0109329	4.48242	1333.83	0.0147269	8.41992	3113.1	0.00968969
3.09961	958.264	0.0140403	10.1172	3034.93	0.010858	6.47461	1339.66	0.0191824	9.44336	2986.84	0.00996417
0.998047	352.665	0.0171813	3.72461	2145.55	0.0106974	2.875	1387.57	0.0127283	8.07617	3071	0.0118093
2.61328	1589.57	0.0143463	9.54102	3935.55	0.0107759	1.80664	835.829	0.0144974	12.2598	3283.34	0.0096858
3.88477	1547.49	0.0171671	8.56836	3369.21	0.0109048	5.0332	1700.45	0.0172957	11.5273	2929.98	0.0104482
3.4707	1264.1	0.0154104	7.29883	2671.83	0.00907878	4.61719	2302.54	0.0119288	9.33984	2692.92	0.00898912
4.79688	2078.01	0.0192946	10.1133	4101.24	0.0118111	6.54688	2208.56	0.0146118	13.0195	3613.62	0.0112659
0.779297	688.204	0.010806	6.16797	2267.09	0.00881753	4.08203	1722.68	0.0152279	8.125	2525.6	0.0103642
4.5332	1423.08	0.0169383	7.37891	2697.02	0.0119965	3.77734	1578.35	0.0137826	7.40039	2563.12	0.0118863
0.982422	579.336	0.0114767	5.68945	2214.35	0.00933668	3.22656	2032.15	0.013805	5.88672	2622.95	0.0102511
1.25781	505.021	0.0119055	5.72852	2274.68	0.0106872	2.80664	1206.28	0.0127624	7.67578	2970.52	0.0105039
4.71094	1270.21	0.0161145	8.375	3139.37	0.0107594	2.42383	1337.51	0.0142732	8.77344	3374.84	0.0105917
2.33789	698.953	0.0155954	5.21875	3255.85	0.0130671	4.25	1665.33	0.0160435	6.41602	3126.19	0.010993
3.39648	1042.65	0.0107196	9.66602	3143.55	0.00937064	3.26172	1982.84	0.0109902	8.62305	2952.52	0.00878186
1.40625	1030.06	0.0120299	7.16016	2611.56	0.0107822	3.86328	1849.2	0.0154308	7.34766	2842.99	0.00987893
6.61133	1578.47	0.0141772	11.4043	3506.15	0.011894	6.52539	2106.47	0.0185507	14.2129	3656.67	0.0105925
0.884766	251.707	0.0179941	6.36133	2479.31	0.0106601	1.64648	986.827	0.0162316	6.61719	2665.95	0.0103134
5.79883	1444.13	0.0137414	7.06641	2919.45	0.00914255	2.86133	878.373	0.0128997	10.7676	3734.12	0.0114162
3.29297	1302.9	0.016554	8.90234	3430.28	0.0107276	3.94531	1975.98	0.0163708	5.44922	2781.26	0.0127112
4.78516	746.765	0.0202311	7.43555	3432.25	0.0113837	5.02344	1348.14	0.0187625	8.6543	3227.77	0.0103346
1.50195	567.712	0.019843	9.63086	2334.57	0.00988991	3.62305	1330.57	0.0147579	8.23438	2734.84	0.0101278
4.32812	1497.55	0.0142816	10.7559	3203.09	0.0105472	7.14258	1797.37	0.0184125	13.4121	3486.52	0.0122929
3.42969	1043.25	0.0124237	6.75586	2462.69	0.0096005	2.50977	959.479	0.0136212	8.63086	2803.28	0.00935413
4.22461	712.594	0.0147888	6.9082	2895.58	0.00993165	8.20898	2628.11	0.0170377	11.3203	3723.85	0.0103356
9.0625	2008.8	0.0206337	12.9316	4526.69	0.0106128	4.58984	1812.92	0.0204264	9.30273	3419.23	0.0107871
6.46484	1596.04	0.0171855	8.24219	3193.65	0.0115856	5.69531	1751.5	0.0140162	10.1504	3079.02	0.00988938
2.57227	1021.96	0.0164193	6.28906	2243.44	0.0107789	0.544922	547.903	0.0115129	7.13477	2202.41	0.0103162
3.14844	873.392	0.0158866	8.93164	2622.18	0.0106567	1.19727	403.956	0.0128986	11.4922	3291.03	0.010879
5.29492	1389.24	0.0148041	9.70898	3632.13	0.00905973	5.93359	1696.92	0.0138524	10.7051	2774.78	0.0101189
4.58008	1104.41	0.011173	9.86914	2722.89	0.00896092	2.07422	1252.77	0.0102048	10.4766	2792.94	0.00967102
1.3125	587.318	0.0153276	6.03711	2967.6	0.0106522	5.90234	1859.23	0.017471	9.34961	3525.3	0.00989988
5.09375	1356.78	0.0165104	10.6836	3538.96	0.0112333	4.57422	1641.62	0.0135801	10.6543	3684.28	0.0112859
1.01758	808.453	0.0148492	9.26172	3410.15	0.0104364	3.55469	1546.16	0.014863	12.209	3421.19	0.0113416
5.60938	1237.53	0.0126211	7.90039	2281.89	0.00915103	4.34375	1283.25	0.0130979	9.20117	2058.19	0.00814804
5.42969	1253.24	0.0172316	6.57812	2223.39	0.0105569	3.06641	1143.49	0.0152359	5.72266	2238.53	0.00949228
3.27344	1085.07	0.014666	6.87695	2480.62	0.00959512	3.72656	1352.36	0.0132765	6.95898	2741.44	0.0100797
2.2832	1210.15	0.0140708	3.27344	2050.7	0.0105263	4.12109	1463.17	0.01441	10.3984	2799.64	0.0112968
1.06836	370.92	0.0102066	6.99805	2710.86	0.0111141	3.49219	1147.88	0.0144316	7.21094	2669.31	0.0104636
5.88086	1514.63	0.0164087	9.86719	3046.97	0.00982112	3.70508	1409.74	0.0151398	7.62305	2580.58	0.0111809
2.03711	703.737	0.0126872	6.41406	1874.74	0.00938259	1.0293	589.52	0.0165381	5.5625	1773.23	0.0108611
7.60547	2317.7	0.0161394	7.30078	2701.04	0.00936659	3.50391	1521.73	0.014499	5.45898	2281.24	0.00933883
0.707031	477.933	0.0103098	5.89258	2574.71	0.0100144	2.35742	1336.38	0.0117044	7.54102	2613.58	0.00911097
4.3418	1603.44	0.0147857	5.17188	2475.1	0.00868709	4.69141	1534.37	0.0184755	7.42773	2387.83	0.00990913
2.27734	907.591	0.0156464	4.45312	1958.89	0.0109464	1.78125	781.159	0.0154973	6.01953	2127.5	0.0127284
4.01953	1026.97	0.0153864	8.57031	3131.53	0.0113564	3.7207	1273.23	0.0113925	13.3477	3214.89	0.0130849
6.20508	1408.34	0.0195725	10.5566	3902.36	0.0103211	6.15234	1340.93	0.0196589	13.9336	4292.1	0.012004
2.94141	1014.15	0.0142415	5.07422	2258.01	0.0107393	2.4707	806.002	0.0141495	4.87109	1961.29	0.00879701
1.15039	463.53	0.0142339	2.45312	1545.73	0.008702	3.52539	880.442	0.0165339	5.39258	1885.14	0.00954365
4.16016	1651.97	0.0157981	7.80273	2625.07	0.00991703	7.98633	2220.82	0.0174724	11.4277	3063.65	0.0108178
3.20508	1916.93	0.0147443	5.80664	2562.98	0.0101621	4.47656	1851.89	0.0153135	10.1074	3072.5	0.0115735
3.02734	896.11	0.0164715	4.62695	1537.74	0.00957559	3.18945	1261.87	0.0192934	9.77344	2698.92	0.00999402
3.7207	1418.68	0.0122074	7.47852	2882.83	0.00939831	3.53906	1421.23	0.0114456	9.42383	2601.56	0.00965041
1.90625	637.124	0.0186916	7.31445	2450.11	0.00953206	3.55859	1416.34	0.0146738	7.68555	2638.18	0.00992811
1.35156	488.616	0.0121446	4.51953	1728.43	0.0103904	2.33789	1175.31	0.0140808	7.93164	2534.52	0.0103345
0.105469	12.0558	0.00864335	6.91602	2585.73	0.0106051	2.32227	1128.54	0.00948035	10.1523	3115.31	0.00983645
3.32617	1039.29	0.0133742	7.28711	2698.1	0.00933455	3.80273	1098.59	0.0151891	10.1543	3026.1	0.0109071
5.76953	1289.66	0.0184018	11.0703	3034.28	0.00986683	4.87109	1508.18	0.0173628	11.3242	2785	0.00999324
4.4375	1778.02	0.0137985	9.95508	3170.62	0.0104011	3.91016	1235.63	0.0147533	13.5898	3490.8	0.0103971
2.10742	1377.16	0.0107941	8.61523	2524.27	0.00861666	0.884766	853.597	0.0135475	5.73047	2103.36	0.00906245
3.32812	1377.54	0.016648	8.33008	2868.4	0.0109974	2.33984	1232.44	0.0140345	10.0371	3087.18	0.0121881
1.52148	596.507	0.012726	5.70312	3011.71	0.00968311	2.98828	1179.73	0.0169358	9.09961	3071.32	0.0103084
9.0293	2247.8	0.0152133	12.1738	2952.39	0.00967407	5.33203	1741.93	0.0168662	9.56836	3084.21	0.0106821
4.08789	1104.39	0.0158035	5.22656	2085.34	0.00865623	1.69336	731.385	0.0133033	7.66797	2093.48	0.010662
3.42969	1725.54	0.0117408	10.0801	3901.89	0.0115235	1.83203	1249.41	0.0135596	9.85938	3550.66	0.0104949
2.01758	781.332	0.016265	6.30469	3276.36	0.0102247	2.33789	1041.65	0.0172465	9.77734	3218.9	0.0105508
1.16406	542.042	0.0160625	6.79297	2808.83	0.0105455	4.18164	1198.13	0.0153445	7.61523	2886.11	0.00979504
4.42969	1673.34	0.0146251	5.43945	2434.95	0.00929417	6.36719	2213.59	0.0119998	11.5469	3019.24	0.00978967
6.39062	1376.53	0.0184465	8.62695	3472.52	0.0111928	4.45312	841.171	0.0192449	11.0879	3489.6	0.00968754
3.63867	1471.35	0.018584	6.13086	2493.04	0.00949941	2.70703	1433.92	0.0186089	7.16797	2705.82	0.0104844
1.74023	978.177	0.0111837	6.75391	2442.89	0.00934895	4.19922	1398.51	0.0156425	7.49414	3044.85	0.010801
2.16797	801.745	0.0121563	9.61133	3077.22	0.0100865	2.50391	682.119	0.0151437	8.27148	2865.48	0.00945298
2.63672	831.944	0.0123597	10.9434	2980.35	0.0101691	4.47266	1533.18	0.0144859	9.84961	2719.02	0.00996828
5.4668	1475.91	0.0202208	11.5879	3134.23	0.0109642	5.65039	1711.35	0.0183932	8.80859	2829.99	0.00978245
4.7168	1291.18	0.0163812	6.73242	2537.65	0.0108739	5.78516	1870.94	0.0175047	7.95508	2813.42	0.0124719
2.58789	995.164	0.0126899	8.61523	3245.1	0.00954571	2.83398	1447.55	0.0117701	10.9004	3212.9	0.0108118
2.38867	1230.98	0.0157587	4.71289	2191.81	0.00895973	1.11328	1153.07	0.0117879	6.01562	2235.12	0.0125347
3	1119.87	0.0114457	8.89844	2465.02	0.00923543	4.83984	895.608	0.0141418	13.5234	2831.64	0.0104444
3.62891	1397.8	0.0114678	10.0508	2849.21	0.0101399	3.80469	1433.16	0.0132987	9.22461	3192.96	0.0115698
2.95898	730.179	0.0149169	8.43555	3154.74	0.0108984	4.54492	2157.73	0.0148369	6.12109	2686.5	0.00921152
3.66406	1070.48	0.0153302	2.80078	1532.22	0.0101989	5.45898	1698.91	0.0148233	6.80078	2423.89	0.00954833
6.86328	2017.73	0.0188606	7.02344	2769.38	0.0120968	2.49805	1390.94	0.016981	5.51953	2141.07	0.0117988
5.49023	1420.34	0.0163511	10.5156	3009.04	0.00988263	4	1568.5	0.0132043	7.5332	2678.22	0.0102985
2.63867	1505.84	0.0121982	6.35938	2536	0.00930301	4.31836	1223.53	0.0142229	8.92383	2446.58	0.00963608
3.375	1012.09	0.0139942	7.64258	3087.5	0.00972834	3.93359	1569.34	0.014523	8.66211	2902.18	0.0103646
1.25977	247.402	0.0140307	4.98633	2081.01	0.0106197	3.4668	989.406	0.0194033	8.31836	2502.13	0.012006
3.0332	1483	0.0177415	5.9375	2313.33	0.00907022	4.37891	1438.67	0.0169244	10.3984	2940.04	0.00969598
0.958984	720.529	0.00998105	4.58594	1954.26	0.00863403	2.44336	1071.52	0.0113022	2.83789	1739.83	0.00836251
2.62891	717.678	0.0132733	4.90234	2593.68	0.0105267	5.46484	1299.53	0.014531	6.31055	2359.69	0.00991039
3.10938	1288.06	0.0102671	6.4375	2575.49	0.00854938	1.4082	844.207	0.00940673	9.9043	2688.81	0.00900414
2.43555	1100.36	0.012581	8.99805	3086.68	0.0109606	1.08984	835.449	0.0115977	9.0332	2941.99	0.0103925
4.13867	1407.79	0.0165392	7.125	2878.74	0.0110399	5.48438	2233.77	0.017127	9.45312	3612.9	0.0115341
3.80469	1290.08	0.0140558	5.71484	2131.4	0.00982062	6.20117	1625.28	0.0176231	10.6895	2709.59	0.0108588
1.66016	891.917	0.0133049	5.10156	2221.22	0.00981432	1.12695	501.888	0.0117344	8.96484	2788.24	0.0117228
2.66016	1036.35	0.0187717	4.35938	2479.83	0.0106175	4.12109	1380.61	0.0149474	6.64062	2809.36	0.00926588
3.95508	1723.15	0.0147156	8.32031	2869.36	0.0091278	4.26953	1525.17	0.011829	14.2148	3766.43	0.0117638
2.88672	871.509	0.0128275	6.01758	2660.81	0.00964133	3.26367	1480.77	0.0148271	6.33789	2507.84	0.0108205
0.378906	372.856	0.0107479	6.29102	2454.59	0.00959608	3.81445	1663.91	0.0126478	10.3652	3596.5	0.0108088
1.30469	858.166	0.0102549	4.87109	1909.01	0.00864863	1.63867	978.103	0.0132569	6.67969	2513.35	0.00986438
2.90625	950.647	0.0128663	6.37695	2713	0.00859759	2.45703	987.756	0.0117108	8.80273	3024.49	0.0103478
2.75781	944.512	0.0172275	8.25781	3140.11	0.0100297	4.27539	2386.6	0.0139234	11.9395	3441.5	0.011676
4.34375	1346.56	0.0118734	11.7031	3003.36	0.0102249	4.12695	1561.34	0.0144385	10.4883	3110.45	0.0117144
3.67188	1102.83	0.0137463	9.38281	2777.85	0.0100867	2.53516	1289.62	0.016295	11.5605	3142.91	0.0111285
3.66797	1298.33	0.0166585	10.6133	3553.16	0.0102021	3.24414	1210.31	0.0167357	12.4961	2946.9	0.0117226
3.17383	1347.52	0.0126966	9.24609	2791.84	0.00940376	3.44727	1664.25	0.0119219	5.85547	2909.13	0.0106895
4.15625	1212.75	0.0149023	8.36133	2589.37	0.0121973	2.42188	1047.83	0.0152095	11.3145	3430.38	0.0135475
1.94141	718.103	0.0120286	8.23242	3379.21	0.0108099	1.20312	604.56	0.0150126	10.748	3172.2	0.0121254
4.86719	1987.7	0.0138262	12.8672	3690.4	0.00949366	5.22461	2064.99	0.0116486	13.0703	3477.69	0.00953488
1.55859	866.594	0.014254	5.36133	2237.39	0.0100954	0.34375	172.911	0.0168671	5.09961	1993.31	0.0129191
6.26562	1476.84	0.0174577	5.07031	2515.07	0.0116295	2.88867	974.691	0.0163306	9.57227	2985.76	0.0118049
4.71289	1821.22	0.0153397	7.15625	3514.39	0.0105711	7.07812	3155.09	0.0118812	9.66406	3865.15	0.0103121
3.83203	1405.13	0.0147436	7.05273	2706.24	0.0117488	6.55078	2269.44	0.0189302	7.11133	2884.5	0.0115875
0.277344	1.99311	0.0112908	6.38281	2116.24	0.00946442	4.19727	1339.31	0.0139533	8.83984	2831.04	0.0102295
3.40039	1153.96	0.0144956	7.36328	2420.6	0.00917305	2.79688	1113.75	0.0129452	8.01562	2078.84	0.00921873
4.06055	772.866	0.0165216	6.79297	2333.73	0.00931487	3.9082	1742.63	0.0158676	7.44727	2676.98	0.0113449
2.25	987.492	0.015018	6.83203	2676.87	0.0121586	1.92383	917.567	0.0173744	8.10156	2967.73	0.0122022
0.992188	465.638	0.0119922	4.39453	2082.26	0.00958092	1.77734	1332.57	0.0144293	6.64648	2804.17	0.0116218
4.62109	1042.62	0.0191937	4.67578	2466.63	0.0100219	3.45898	724.87	0.0223714	7.28516	2215.38	0.010524
1.70312	760.877	0.0111182	8.14062	2251.95	0.00914462	1.83008	1034.79	0.0111882	9.73633	2219.94	0.0101838
2.71094	880.207	0.0169906	6.77344	3021.29	0.00999101	4.625	1286.66	0.0163851	10.3438	2778.8	0.0115459
4.25195	1340.81	0.0157447	8.9043	2738.16	0.0102158	5.03125	1859.14	0.0153494	11.2539	3478.03	0.0118773
5.75586	1760.59	0.0108993	10.0879	2882.17	0.00905005	2.20508	1223.5	0.0113356	9.14258	2906.51	0.00919212
2.35938	668.177	0.0163374	4.79492	2081.8	0.0113668	1.125	725.544	0.0176223	5.75586	2889.59	0.0119632
4.59766	1252.54	0.0126939	7.67578	3357.19	0.0117708	2.99023	1196.72	0.0134139	9.06641	3289.98	0.0121451
5.44922	1803.9	0.0195934	7.76953	3456.44	0.00963204	4.25586	1504.95	0.016081	7.36914	2666.37	0.00985947
